# Supplementary material for: Characterization and Phylogenetic Analysis of Ancient Italian Landraces of Pear
Source: Front Plant Sci. 2017 May 10;8:751. doi: 10.3389/fpls.2017.00751 (PMC5423897; doi:10.3389/fpls.2017.00751)
Supplement: Supplementary file 1 [file Table1.XLSX]

## Sheet: TableS1
Table S1. Sources of 95 accessions from European and Asiatic species of Pyrus spp. analysed in this study.
Sample ID	STRUCTURE code	Macrogeographic Area	Species	Status	Accession Name	Collection place	Origin	Distribution	ex-situ Conservation place	Seasonality-Ripening	Seasonality	Fruit Shape
gr1_001	1	unknown	unknown	UA		Pantalla di Todi (PG), Italy	unknown	Umbria	3A-PTA public collection	late summer-autumn	summer	pyriform
gr1_002	2	unknown	unknown	UA		Collazzone (PG), Italy	unknown	Umbria	3A-PTA public collection	late summer-autumn	winter	rounded
gr1_004	3	Europe	Pyrus communis	LV	Pera Trentonce	Norcia (PG), Italy	Umbria e Abruzzo	Umbria	3A-PTA public collection	summer-autumn	winter	pyriform
gr1_005	4	unknown	unknown	UA		San Martino in Colle (PG), Italy	unknown	Umbria	3A-PTA public collection	-	summer	pyriform
gr1_006	5	unknown	unknown	UA		San Martino in Colle (PG), Italy	unknown	Umbria	3A-PTA public collection	-	summer	pyriform
gr1_007	6	Europe	Pyrus communis	LV	Pera Agostina	Tenaglie, Montecchio (TR), Italy	Umbria	Umbria	3A-PTA public collection	summer-autumn	summer	pyriform
gr1_008	7	unknown	unknown	UA		San Martino in Colle (PG), Italy	unknown	Umbria	3A-PTA public collection	-	summer	pyriform
gr1_009	8	Europe	Pyrus communis	LV	Pera Sementina	Tenaglie, Montecchio (TR), Italy	Umbria	Umbria	3A-PTA public collection	summer-autumn	autumn	rounded
gr1_010	9	unknown	unknown	UA		Narni (PG), Italy	unknown	Umbria	3A-PTA public collection	-	winter	pyriform
gr1_011	10	unknown	unknown	UA		Pantalla di Todi (PG), Italy	unknown	Umbria	3A-PTA public collection	late summer-autumn	winter	pyriform
gr1_012	11	unknown	unknown	UA		Città di Castello (PG), Italy	unknown	Umbria	3A-PTA public collection	-	summer	pyriform
gr1_013	12	Europe	Pyrus communis	LV	Pera Grassana	Perugia, Italy	unknown	Umbria	3A-PTA public collection	late summer-autumn	winter	rounded
gr1_014	13	Europe	Pyrus communis	LV	Pera Ruzza	Alviano (TR), Italy	unknown	Umbria	3A-PTA public collection	late summer-autumn	winter	rounded
gr1_015	14	Europe	Pyrus communis	LV	Pera Campana	Norcia (PG), Italy	unknown	Umbria	3A-PTA public collection	summer-autumn	summer	rounded
gr1_016	15	Europe	Pyrus communis	LV	Pera Monteleone	Tenaglie, Montecchio (TR), Italy	Orvieto (TR)	Umbria	3A-PTA public collection	summer-autumn	winter	rounded
gr1_018	16	Europe	Pyrus communis	LV	Pera Mezza	Gubbio (PG), Italy	unknown	Umbria	3A-PTA public collection	late summer-autumn	summer	pyriform
gr1_020	17	Europe	Pyrus communis	CV	Coscia	Pantalla di Todi (PG), Italy	Toscana	Italy	3A-PTA public collection	summer-autumn	summer	pyriform
gr1_021	18	unknown	unknown	UA		Deruta (PG), Italy	unknown	Umbria	3A-PTA public collection	-	unknown	unknown
gr1_022	19	unknown	unknown	UA		Umbertide (PG), Italy	unknown	Umbria	3A-PTA public collection	-	winter	pyriform
gr1_023	20	unknown	unknown	UA		Amelia (TR), Italy	unknown	Umbria	3A-PTA public collection	-	unknown	unknown
gr1_024	21	unknown	unknown	UA		Collazzone (PG), Italy	unknown	Umbria	3A-PTA public collection	-	summer	pyriform
gr1_025	22	unknown	unknown	UA		Amelia (TR), Italy	unknown	Umbria	3A-PTA public collection	-	unknown	unknown
gr1_027	23	unknown	unknown	UA		Collazzone (PG), Italy	unknown	Umbria	3A-PTA public collection	-	summer	pyriform
gr1_028	24	unknown	unknown	UA		Collazzone (PG), Italy	unknown	Umbria	3A-PTA public collection	-	unknown	unknown
gr1_029	25	unknown	unknown	UA		Collazzone (PG), Italy	unknown	Umbria	3A-PTA public collection	-	unknown	unknown
gr1_030	26	unknown	unknown	UA		Collazzone (PG), Italy	unknown	Umbria	3A-PTA public collection	-	unknown	unknown
gr2_032	27	Europe	Pyrus communis	LV	Pera Ammazza Cavallo	unknown	Emilia Romagna	Emilia Romagna, Italy	Adanti private collection	summer-autumn	autumn	pyriform
gr2_034	28	Europe	Pyrus communis	CV	Bergamotte Esperen	unknown	France	Italy	Adanti private collection	summer-autumn	winter	rounded
gr2_035	29	Europe	Pyrus communis	LV	Pera Broccolina	unknown	Emilia Romagna	Emilia Romagna, Italy	Adanti private collection	summer-autumn	autumn	rounded
gr2_036	30	Europe	Pyrus communis	CV	Scipiona	unknown	Emilia Romagna	Emilia Romagna, Italy	Adanti private collection	summer-autumn	autumn	pyriform
gr2_037	31	Europe	Pyrus communis	CV	Martin Sec	unknown	Piemonte	Piemonte	Adanti private collection	summer-autumn	autumn	pyriform
gr2_038	32	Europe	Pyrus communis	CV	Mora di Faenza	unknown	Emilia Romagna	Emilia Romagna, Italy	Adanti private collection	summer-autumn	autumn	rounded
gr2_039	33	Europe	Pyrus communis	CV	Cedrata Romana	unknown	Lazio	Lazio	Adanti private collection	summer-autumn	autumn	rounded
gr2_040	34	Europe	Pyrus communis	CV	Angelica	unknown	Marche	Umbria / Marche	Adanti private collection	summer-autumn	summer	pyriform
gr3_042	35	Europe	Pyrus communis	LV	Pera Volpina	Emilia Romagna, Umbria, Italy	Emilia Romagna	Emilia Romagna / Umbria	Casalina public collection	summer-autumn	autumn	rounded
gr3_043	36	Europe	Pyrus communis	LV	Pera Monteleone	Orvieto (TR), Italy	Orvieto (TR), Italy	Umbria	Casalina public collection	summer-autumn	winter	rounded
gr3_044	37	unknown	unknown	UA		Casalina (PG), Italy	unknown	Umbria	Casalina public collection	-	unknown	unknown
gr3_045	38	Europe	Pyrus communis	LV	Pera Burro	Gualdo Tadino (PG), Italy	unknown	Italy	Casalina public collection	summer-autumn	autumn	rounded
gr3_046	39	Europe	Pyrus communis	LV	Pera della Trebbiatura	Gubbio (PG), Italy	unknown	Umbria	Casalina public collection	late summer-autumn	summer	pyriform
gr3_047	40	Europe	Pyrus communis	LV	Pera Tonda Roggia	Città di Castello (PG), Italy	unknown	Umbria	Casalina public collection	summer-autumn	winter	rounded
gr3_048	41	Europe	Pyrus communis	LV	Pera Vernia	Città di Castello (PG), Italy	Umbria	Umbria	Casalina public collection	summer-autumn	winter	rounded
gr3_049	42	Europe	Pyrus communis	LV	Pera Prestareccia	Città di Castello (PG), Italy	Umbria	Umbria	Casalina public collection	summer-autumn	summer	rounded
gr3_050	43	Europe	Pyrus communis	CV	Spadona d'inverno	Umbria, Italy	France	France/Italy	Casalina public collection	summer-autumn	winter	pyriform
gr3_051	44	Europe	Pyrus communis	LV	Pera Limoncina	Umbria, Italy	Umbria / Marche	Umbria / Marche	Casalina public collection	summer-autumn	summer	pyriform
gr1_052	45	Europe	Pyrus communis	LV	Pera San Pietro	Pietralunga (PG), Italy	Umbria / Marche	Umbria	3A-PTA public collection	summer-autumn	summer	pyriform
gr3_053	46	unknown	unknown	UA		Casalina (PG), Italy	unknown	Umbria	Casalina public collection	-	unknown	unknown
gr3_054	47	Europe	Pyrus pyraster	RS	Pyrus pyraster	Casalina (PG), Italy	Europe	unknown	Casalina public collection	late summer-autumn	winter	rounded
gr3_055	48	Europe	Pyrus communis	LV	Pera Agostina	Castiglione del Lago (PG), Italy	Umbria	Umbria	Casalina public collection	summer-autumn	summer	pyriform
gr3_056	49	Europe	Pyrus communis	LV	Pera della Battitura	Città di Castello (PG), Italy	Umbria	Umbria	Casalina public collection	summer-autumn	summer	pyriform
gr3_058	50	Europe	Pyrus communis	LV	Pera Limone	Casalina (PG), Italy	unknown	Umbria	Casalina public collection	late summer-autumn	summer	pyriform
gr3_059	51	Europe	Pyrus communis	LV	Pera San Pietro	Massa Martana (TR), Italy	Umbria	Umbria	Casalina public collection	summer-autumn	summer	pyriform
gr1_061	52	Europe	Pyrus communis	LV	Pera di Montelupone	Grutti, Gualdo Cattaneo (PG), Italy	unknown	Umbria	3A-PTA public collection	-	winter	rounded
gr1_062	53	Europe	Pyrus communis	CV	Madernassa	Cuneo, Italy	Piemonte	Piemonte	3A-PTA public collection	summer-autumn	autumn	pyriform
gr1_063	54	unknown	unknown	UA		Castiglione del Lago (PG), Italy	unknown	Umbria	3A-PTA public collection	-	summer	rounded
gr4_065	55	Europe	Pyrus communis	CV	Duchesse d’Angouleme	CREA Roma, Italy	France	Europe	CREA Roma	summer-autumn	autumn	rounded
gr4_066	56	Europe	Pyrus communis	CV	Bergamotte Esperen	unknown	France	Europe	CREA Roma	summer-autumn	autumn	rounded
gr4_067	57	Eastern Asia	Pyrus ussuriensis	RS	Pyrus ussuriensis	unknown	China	Siberia, North China, Manchuria	CREA Roma	summer-autumn	autumn	rounded
gr4_068	58	Europe	Pyrus communis	CV	Coscia Tardiva	unknown	Italy	Italy	CREA Roma	summer-autumn	summer	pyriform
gr4_069	59	Europe	Pyrus communis	CV	Carmen	unknown	Italy 1999	Italy	CREA Roma	summer-autumn	summer	pyriform
gr4_070	60	Europe	Pyrus communis	CV	Conference	unknown	England	Europe	CREA Roma	summer-autumn	autumn	pyriform
gr4_071	61	Europe	Pyrus communis	CV	Coscia Precoce	unknown	Italy	Italy	CREA Roma	summer-autumn	summer	pyriform
gr4_073	62	Europe	Pyrus communis	CV	Passa Crassana	unknown	France	Europe	CREA Roma	summer-autumn	autumn	rounded
gr4_074	63	Europe	Pyrus communis	CV	Angelica	unknown	Marche	Central Italy	CREA Roma	summer-autumn	summer	pyriform
gr4_075	64	Europe	Pyrus communis	CV	Decana del Comizio	unknown	France	Europe	CREA Roma	summer-autumn	autumn	rounded
gr4_076	65	Europe	Pyrus communis	LV	Pera Spadoncina Estiva	unknown	Italy	Central Italy	CREA Roma	summer-autumn	summer	pyriform
gr4_077	66	Europe	Pyrus communis	CV	William	unknown	England	Europe	CREA Roma	summer-autumn	summer	pyriform
gr4_078	67	Europe	Pyrus communis	CV	Kaiser	unknown	France	Europe	CREA Roma	summer-autumn	autumn	pyriform
gr4_079	68	Europe	Pyrus communis	CV	Butirra Precoce Morettini	unknown	Italy 1956	Italy	CREA Roma	summer-autumn	summer	pyriform
gr4_080	69	Europe	Pyrus caucasica	RS	Pyrus caucasica	unknown	Caucasus, West Asia	Caucasus, West Asia	CREA Roma	not described	summer	pyriform
gr4_081	70	Europe	Pyrus communis	CV	Curato	unknown	France	Italy	CREA Roma	summer-autumn	autumn	pyriform
gr4_082	71	Eastern Asia	Pyrus pyrifolia	RS	Pyrus pyrifolia	unknown	China	China/ Japan	CREA Roma	summer-autumn	summer	rounded
gr4_083	72	Europe	Pyrus communis	CV	Guyot Precoce	unknown	France	Europe	CREA Roma	summer-autumn	summer	rounded
gr4_085	73	Eastern Asia	Pyrus calleryana	RS	Pyrus calleryana	unknown	Central China	unknown	CREA Roma	autumn	autumn	rounded
gr4_086	74	Eastern Asia	Pyrus betulifolia	RS	Pyrus betulifolia	unknown	North and Central China	unknown	CREA Roma	autumn	unknown	rounded
gr4_087	75	Europe	Pyrus communis	CV	Santa Maria Morettini	unknown	Italy 1951	Italy	CREA Roma	summer-autumn	summer	pyriform
gr4_088	76	Mediterranean Area	Pyrus cossonii	RS	Pyrus cossonii	unknown	Algeria	Algeria	CREA Roma	summer-autumn	unknown	rounded
gr4_089	77	Mediterranean Area	Pyrus syriaca	RS	Pyrus syriaca	unknown	Syria, Near East	Tunisia	CREA Roma	late summer-autumn	unknown	pyriform
gr5_090	78	Europe	Pyrus communis	LV	Pera Fiorentina	Pietralunga (PG), Italy	Umbria / Toscana	Umbria / Toscana	Archeologia Arborea private collection	summer-autumn	autumn	rounded
gr5_091	79	Europe	Pyrus communis	LV	Pera Lardaia	Pietralunga (PG), Italy	Umbria	Umbria / Toscana	Archeologia Arborea private collection	summer-autumn	summer	rounded
gr5_097	80	Europe	Pyrus communis	LV	Pera Lardaia	Pietralunga (PG), Italy	Umbria / Toscana	Umbria / Toscana	Archeologia Arborea private collection	summer-autumn	summer	rounded
gr5_092	81	Europe	Pyrus communis	LV	Pera Moscatella Tardiva	Pietralunga (PG), Italy	Umbria	Umbria	Archeologia Arborea private collection	summer-autumn	autumn	rounded
gr5_093	82	Europe	Pyrus communis	LV	Pera Cane	Pietralunga (PG), Italy	Umbria	Umbria	Archeologia Arborea private collection	summer-autumn	autumn	pyriform
gr5_094	83	Europe	Pyrus communis	LV	Pera Grossa d'Autunno	Città di Castello (PG), Italy	unknown	Umbria	Archeologia Arborea private collection	summer-autumn	autumn	pyriform
gr5_095	84	Europe	Pyrus communis	LV	Pera Leccia	Pietralunga (PG), Italy	Umbria / Marche	Umbria / Marche	Archeologia Arborea private collection	summer-autumn	autumn	rounded
gr5_096	85	Europe	Pyrus communis	LV	Pera Rubbia	Pietralunga (PG), Italy	Umbria / Marche	Umbria	Archeologia Arborea private collection	summer-autumn	autumn	rounded
gr5_098	86	Europe	Pyrus communis	LV	Pera Marzola	Pietralunga (PG), Italy	Umbria	Umbria	Archeologia Arborea private collection	summer-autumn	winter	pyriform
gr5_102	87	Europe	Pyrus communis	LV	Pera Somentina	Città di Castello (PG), Italy	Umbria	Umbria	Archeologia Arborea private collection	summer-autumn	autumn	rounded
gr5_103	88	Europe	Pyrus communis	LV	Pera Bianchina	Città di Castello (PG), Italy	Umbria	Umbria	Archeologia Arborea private collection	summer-autumn	summer	pyriform
gr5_104	89	Europe	Pyrus communis	LV	Pera Volpina	Gualdo Tadino (PG), Italy	Emilia Romagna - Umbria	Emilia Romagna / Umbria	Archeologia Arborea private collection	summer-autumn	autumn	rounded
gr5_105	90	Europe	Pyrus communis	LV	Pera Moscatella	Città di Castello (PG), Italy	Umbria	Umbria / Marche	Archeologia Arborea private collection	summer-autumn	summer	pyriform
gr5_106	91	Europe	Pyrus communis	LV	Pera Brutta Buona	Città di Castello (PG), Italy	Umbria / Toscana	Umbria / Toscana	Archeologia Arborea private collection	summer-autumn	late summer	rounded
gr5_109	92	Europe	Pyrus communis	LV	Pera Cannella	Gualdo Tadino (PG), Italy	Umbria	Umbria	Archeologia Arborea private collection	summer-autumn	summer	pyriform
gr5_110	93	Europe	Pyrus communis	LV	Pera Garofina	Città di Castello (PG), Italy	Umbria / Toscana	Umbria / Toscana	Archeologia Arborea private collection	summer-autumn	summer	rounded
gr5_112	94	Europe	Pyrus communis	LV	Pera di Tiberio	Città di Castello (PG), Italy	unknown	Umbria	Archeologia Arborea private collection	summer-autumn	autumn	pyriform
gr5_117	95	Europe	Pyrus communis	LV	Pera Briaca	Pieve Santo Stefano (AR), Italy	Toscana - E. Romagna	Emilia Romagna / Toscana	Archeologia Arborea private collection	summer-autumn	late summer	rounded
