# Supplementary material for: Characterization and Phylogenetic Analysis of Ancient Italian Landraces of Pear
Source: Front Plant Sci. 2017 May 10;8:751. doi: 10.3389/fpls.2017.00751 (PMC5423897; doi:10.3389/fpls.2017.00751)
Supplement: Supplementary file 2 [file Table2.XLSX]

## Sheet: TablesS2_Primer
SSR	forward (5’-3’)	Primer reverse (5’-3’)	Rep motiv.	T.a.	Type of locus	Linkage group*
NH019b	GAG ATG GAG TAG TAA AGA AGA AGG	ACG ACA TAG TGA AAA CAG AAG	(AG)18	62	sloc	15
NH023a	GAT GCT AGA AGG AAG GAA TGA TGG	CTT TTC AAC CCC TTC ACC TTC TC	(AG)19	60	sloc	3
NH026a	CGT AAT ACT CGT AGT GCA TGA TG	GCT TCT GGA CTA TCA CTA TTT CTT C	(AG)30	57	sloc	10
NH027a	TAA TGT GTT GGG GAG AGA GAG	GCT CTT GTT CCT TGC TCC TAA	(GA)21	57	sloc	6
NH029a	GAA GAA AAC CAG AGC AGG GCA	CCT CCC GTC TCC CAC CAT ATT AG	(AG)8	62	sloc	9
NH030a	GCA ACA GAT AGG AGC AAA GAG GC	TCC AAA GTT CAA CAC AGA TCA AGA G	(AG)18	62	sloc	3
NB103a	TTG TAG GGA AAA TGA TGC CA	GTG TTG ATA CTC TCT CTC TC	(AG)31	50	sloc	13
NB105a	AAA CAA CCG ACT GAG CAA CAT C	AAA ATC TTA GCC CAA AAT CTC C	(AG)15AT	61	sloc	4
NB109a	ATG CTC TAT AAA ACC CAC CTA CC	AGA GGG ACC ATT GTG TTA TTG TAT	(AG)18	56	sloc	3
cP region	Primer sequence (5’-3’)	GeneBankAccession Number
accD F2 For	CTT ATT CGA TCC AAT CGT ACC AC	AF031580–AF031585
psaI 75R Rev	AGA AGC CATT GCA ATT GCC GGA AA	AF031580–AF031585
