# Supplementary material for: Characterization and Phylogenetic Analysis of Ancient Italian Landraces of Pear
Source: Front Plant Sci. 2017 May 10;8:751. doi: 10.3389/fpls.2017.00751 (PMC5423897; doi:10.3389/fpls.2017.00751)
Supplement: Supplementary file 3 [file Table3.xlsx]

## Sheet: TableS3
Table S3. Haplotype classification of cpDNA sequences belonging to 95 accessions of Pyrus spp. here analysed.
Sample ID	Macrogeographic Area	Species	Status	Accession Name	Haplotype vs reference (gr4_77, Williams pear)	Haplotype ID	Clade (W= Western haplogroup /E= Eastern haplogroup)	GenBank Accession Number
gr1_001	unknown	unknown	UA		-	HT06	W	KY606436
gr1_002	unknown	unknown	UA		-	HT06	W	KY606437
gr1_004	Europe	Pyrus communis	LV	Pera Trentonce	-	HT06	W	KY606438
gr1_005	unknown	unknown	UA		544insTAGAAAGATG	HT09	W	KY606439
gr1_006	unknown	unknown	UA		-	HT06	W	KY606440
gr1_007	Europe	Pyrus communis	LV	Pera Agostina	-	HT06	W	KY606441
gr1_008	unknown	unknown	UA		544insTAGAAAGATG 700C	HT15	W	KY606442
gr1_009	Europe	Pyrus communis	LV	Pera Sementina	620insATTTATATATTTATTGTATT	HT12	W	KY606443
gr1_010	unknown	unknown	UA		545delAATTAGAAACATG 636insATTAATTAATATAT 665insTTAATATATATTTCTTAAATTAATATATATTTCTTAAA	HT08	W	KY606444
gr1_011	unknown	unknown	UA		620insATTTATATATTTATTGTATT	HT12	W	KY606445
gr1_012	unknown	unknown	UA		-	HT06	W	KY606446
gr1_013	Europe	Pyrus communis	LV	Pera Grassana	-	HT06	W	KY606447
gr1_014	Europe	Pyrus communis	LV	Pera Ruzza	620insATTTATATATTTATTGTATT	HT12	W	KY606448
gr1_015	Europe	Pyrus communis	LV	Pera Campana	-	HT06	W	KY606449
gr1_016	Europe	Pyrus communis	LV	Pera Monteleone	620insATTTATATATTTATTGTATT	HT12	W	KY606450
gr1_018	Europe	Pyrus communis	LV	Pera Mezza	-	HT06	W	KY606451
gr1_020	Europe	Pyrus communis	CV	Coscia	-	HT06	W	KY606452
gr1_021	unknown	unknown	UA		-	HT06	W	KY606453
gr1_022	unknown	unknown	UA		545delAATTAGAAACATG 636insATTAATTAATATAT 665insTTAATATATATTTCTTAAATTAATATATATTTCTTAAA	HT08	W	KY606454
gr1_023	unknown	unknown	UA		545delAATTAGAAACATG 636insATTAATTAATATAT 665insTTAATATATATTTCTTAAATTAATATATATTTCTTAAA	HT08	W	KY606455
gr1_024	unknown	unknown	UA		-	HT06	W	KY606456
gr1_025	unknown	unknown	UA		620insTTATTATATTTATATATTTATTGTATT	HT13	W	KY606457
gr1_027	unknown	unknown	UA		-	HT06	W	KY606458
gr1_028	unknown	unknown	UA		305insAAAATAAAAGAGTGAATTCTTTC 544insTAGAAAGATG	HT02	W	KY606459
gr1_029	unknown	unknown	UA		-	HT06	W	KY606460
gr1_030	unknown	unknown	UA		-	HT06	W	KY606461
gr1_052	Europe	Pyrus communis	LV	Pera San Pietro	-	HT06	W	KY606462
gr1_061	Europe	Pyrus communis	LV	Pera di Montelupone	620insATTTATATATTTATTGTATT	HT12	W	KY606463
gr1_062	Europe	Pyrus communis	CV	Madernassa	-	HT06	W	KY606464
gr1_063	unknown	unknown	UA		-	HT06	W	KY606465
gr2_032	Europe	Pyrus communis	LV	Pera Ammazza Cavallo	-	HT06	W	KY606466
gr2_034	Europe	Pyrus communis	CV	Bergamotte Esperen	-	HT06	W	KY606467
gr2_035	Europe	Pyrus communis	LV	Pera Broccolina	601delATTTATATATTTATTGTATT	HT07	W	KY606468
gr2_036	Europe	Pyrus communis	CV	Scipiona	545delAATTAGAAACATG 636insATTAATTAATATAT 665insTTAATATATATTTCTTAAATTAATATATATTTCTTAAA	HT08	W	KY606469
gr2_037	Europe	Pyrus communis	CV	Martin Sec	601delATTTATATATTTATTGTATT	HT07	W	KY606470
gr2_038	Europe	Pyrus communis	CV	Mora di Faenza	305insAAAATAAAAGAGTGAATTCTTTC 544insTAGAAAGATG	HT02	W	KY606471
gr2_039	Europe	Pyrus communis	CV	Cedrata Romana	-	HT06	W	KY606472
gr2_040	Europe	Pyrus communis	CV	Angelica	-	HT06	W	KY606473
gr3_042	Europe	Pyrus communis	LV	Pera Volpina	-	HT06	W	KY606474
gr3_043	Europe	Pyrus communis	LV	Pera Monteleone	620insATTTATATATTTATTGTATT	HT12	W	KY606475
gr3_044	unknown	unknown	UA		620insATTTATATATTTATTGTATT	HT12	W	KY606476
gr3_045	Europe	Pyrus communis	LV	Pera Burro	-	HT06	W	KY606477
gr3_046	Europe	Pyrus communis	LV	Pera della Trebbiatura	-	HT06	W	KY606478
gr3_047	Europe	Pyrus communis	LV	Pera Tonda Roggia	601delATTTATATATTTATTGTATT	HT07	W	KY606479
gr3_048	Europe	Pyrus communis	LV	Pera Vernia	601delATTTATATATTTATTGTATT	HT07	W	KY606480
gr3_049	Europe	Pyrus communis	LV	Pera Prestareccia	620insTTATTATATTTATATATTTATTGTATT	HT13	W	KY606481
gr3_050	Europe	Pyrus communis	CV	Spadona d'inverno	545delAATTAGAAACATG 636insATTAATTAATATAT 665insTTAATATATATTTCTTAAATTAATATATATTTCTTAAA	HT08	W	KY606482
gr3_051	Europe	Pyrus communis	LV	Pera Limoncina	-	HT06	W	KY606483
gr3_053	unknown	unknown	UA		620insATTTATATATTTATTGTATT	HT12	W	KY606484
gr3_054	Europe	Pyrus pyraster	RS	Pyrus pyraster	-	HT06	W	KY606485
gr3_055	Europe	Pyrus communis	LV	Pera Agostina	-	HT06	W	KY606486
gr3_056	Europe	Pyrus communis	LV	Pera della Battitura	-	HT06	W	KY606487
gr3_058	Europe	Pyrus communis	LV	Pera Limone	601delATTTATATATTTATTGTATT	HT07	W	KY606488
gr3_059	Europe	Pyrus communis	LV	Pera San Pietro	544insTAGAAAGATG	HT09	W	KY606489
gr4_065	Europe	Pyrus communis	CV	Duchesse d’Angouleme	-	HT06	W	KY606490
gr4_066	Europe	Pyrus communis	CV	Bergamotte Esperen	-	HT06	W	KY606491
gr4_067	Eastern Asia	Pyrus ussuriensis	RS	Pyrus ussuriensis	210delG 382 427G 437C 544insTAGAAAGATG 601delATTTATATATTTATTGTATT	HT18	E	KY606492
gr4_068	Europe	Pyrus communis	UA		-	HT06	W	KY606493
gr4_069	Europe	Pyrus communis	CV	Carmen	-	HT06	W	KY606494
gr4_070	Europe	Pyrus communis	CV	Conference	-	HT06	W	KY606495
gr4_071	Europe	Pyrus communis	CV	Coscia Precoce	544insTAGAAAGATG	HT09	W	KY606496
gr4_073	Europe	Pyrus communis	CV	Passa Crassana	-	HT06	W	KY606497
gr4_074	Europe	Pyrus communis	CV	Angelica	-	HT06	W	KY606498
gr4_075	Europe	Pyrus communis	CV	Decana del Comizio	545delAATTAGAAACATG 636insATTAATTAATATAT 665insTTAATATATATTTCTTAAATTAATATATATTTCTTAAA	HT08	W	KY606499
gr4_076	Europe	Pyrus communis	LV	Pera Spadoncina Estiva	-	HT06	W	KY606500
gr4_077	Europe	Pyrus communis	CV	William	-	HT06	W	KY606501
gr4_078	Europe	Pyrus communis	CV	Kaiser	-	HT06	W	KY606502
gr4_079	Europe	Pyrus communis	CV	Butirra Precoce Morettini	-	HT06	W	KY606503
gr4_080	Europe	Pyrus caucasica	RS	Pyrus caucasica	544insTAGAAAGATG	HT09	W	KY606504
gr4_081	Europe	Pyrus communis	CV	Curato	545delAATTAGAAACATG 636insATTAATTAATATAT 665insTTAATATATATTTCTTAAATTAATATATATTTCTTAAA	HT08	W	KY606505
gr4_082	Eastern Asia	Pyrus pyrifolia	RS	Pyrus pyrifolia	382 427G 544insTAGAAAGATG 600insTT 604A 607T 713G	HT05	E	KY606506
gr4_083	Europe	Pyrus communis	CV	Guyot Precoce	-	HT06	W	KY606507
gr4_085	Eastern Asia	Pyrus calleryana	RS	Pyrus calleryana	322delTTAGTTAACAAGGTCTTGCATCTTTCTATATCTCCCGAAAATAATCCCCCACTAAGAATCTTTTTTGTTGGATCGTATTATAACGAATTCTTTGGGAGTTTTTAGGAAATACTTTAAAATTTTATTAAATTATGAAATTTATAAGACAAGAAAAGATAATAACTACTAATACGAATATAAAAAGGGTGGATTATCGTATATATATATTTCATGTAGAAACATG 544insGATG 601delATTTATATATTTATTGTATT	HT03	E	KY606508
gr4_086	Eastern Asia	Pyrus betulifolia	RS	Pyrus betulifolia	382 427G 544insTAGAAAGATG 601delATTTATATATTTATTGTATT	HT04	E	KY606509
gr4_087	Europe	Pyrus communis	CV	Santa Maria Morettini	-	HT06	W	KY606510
gr4_088	Mediterranean Area	Pyrus cossonii	RS	Pyrus cossonii	567T	HT19	W	KY606511
gr4_089	Mediterranean Area	Pyrus syriaca	RS	Pyrus syriaca	-	HT06	W	KY606512
gr5_090	Europe	Pyrus communis	LV	Pera Fiorentina	601delATTTATATATTTATTGTATT	HT07	W	KY606513
gr5_091	Europe	Pyrus communis	LV	Pera Lardaia	620insATTTATATATTTATTGTATT	HT12	W	KY606514
gr5_092	Europe	Pyrus communis	LV	Pera Moscatella Tardiva	620insATTTATATATTTATTGTATT	HT12	W	KY606515
gr5_093	Europe	Pyrus communis	LV	Pera Cane	620insATTTATATATTTATTGTATT	HT12	W	KY606516
gr5_094	Europe	Pyrus communis	LV	Pera Grossa d'Autunno	545delAATTAGAAACATG 636insATTAATTAATATAT 665insTTAATATATATTTCTTAAATTAATATATATTTCTTAAA	HT08	W	KY606517
gr5_095	Europe	Pyrus communis	LV	Pera Leccia	620insTTATTATATTTATTGTATT	HT11	W	KY606518
gr5_096	Europe	Pyrus communis	LV	Pera Rubbia	620insTTATTATATTTATATATTTATTGTATT	HT13	W	KY606519
gr5_097	Europe	Pyrus communis	LV	Pera Lardaia	620insATTTATATATTTATTGTATT	HT12	W	KY606520
gr5_098	Europe	Pyrus communis	LV	Pera Marzola	620insTTATTATATTTATTGTATT	HT11	W	KY606521
gr5_102	Europe	Pyrus communis	LV	Pera Somentina	620insTTATTATATTTATATATTTATTGTATT	HT13	W	KY606522
gr5_103	Europe	Pyrus communis	LV	Pera Bianchina	620insTTATTATATTTATATATTTATTGTATT	HT13	W	KY606523
gr5_104	Europe	Pyrus communis	LV	Pera Volpina	-	HT06	W	KY606524
gr5_105	Europe	Pyrus communis	LV	Pera Moscatella	620insTTATTATATTTATATATTTATTGTATT	HT13	W	KY606525
gr5_106	Europe	Pyrus communis	LV	Pera Brutta Buona	601delATTTATATATTTATTGTATT	HT07	W	KY606526
gr5_109	Europe	Pyrus communis	LV	Pera Cannella	620insATTTATATATTTATTGTATT	HT12	W	KY606527
gr5_110	Europe	Pyrus communis	LV	Pera Garofina	620insTTATTATATTTATATATTTATTGTATT	HT13	W	KY606528
gr5_112	Europe	Pyrus communis	LV	Pera di Tiberio	305insAAAATAAAAGAGTGAATTCTTTC 544insTAGAAAGATG	HT02	W	KY606529
gr5_117	Europe	Pyrus communis	LV	Pera Briaca	-	HT06	W	KY606530
