# Supplementary material for: Characterization and Phylogenetic Analysis of Ancient Italian Landraces of Pear
Source: Front Plant Sci. 2017 May 10;8:751. doi: 10.3389/fpls.2017.00751 (PMC5423897; doi:10.3389/fpls.2017.00751)
Supplement: Supplementary file 4 [file Table4.XLSX]

## Sheet: TableS4_GenBank
Table S4. List and sources of Pyrus spp. cpDNA data available from GenBank.
Sample ID	Macrogeographic Area	Species	Reference	Haplotype vs reference (gr4_77, Williams pear)	Haplotype ID	Clade (W= Western haplogroup /E= Eastern haplogroup)
AB204878	Eastern Asia	Pyrus pyrifolia	Kimura et al. 2005	288insT 322delTT 324 325 326delTTAACAAGGTCTTGCATCTTTCTATATCTCCCGAAAATAATCCCCCACTAAGAATCCTTTTTGTTGGATCGTATTATAACGAATTCTTTGGGAGTTTTTAGTAAATACTTTAAAATTTTATTAAATTATGAAATTTATAAGACAAGAAAAGATAATAACTACTAATACGAATATAAAAAGGGTGGATTATCGTATATATATATTTCATGTAGAAACA 544insTAGAAAGATG 601delATTTATATATTTATTGTATT	HT36	E
AB604874	Eastern Asia	Pyrus pyrifolia	Katayama et al. 2012	288insT 322delTTAGTTAACAAGGTCTTGCATCTTTCTATATCTCCCGAAAATAATCCCCCACTAAGAATCTTTTTTGTTGGATCGTATTATAACGAATTCTTTGGGAGTTTTTAGGAAATACTTTAAAATTTTATTAAATTATGAAATTTATAAGACAAGAAAAGATAATAACTACTAATACGAATATAAAAAGGGTGGATTATCGTATATATATATTTCATGTAGAAACATG 544insGATG 601delATTTATATATTTATTGTATT	HT01	E
AB604875	Eastern Asia	Pyrus pyrifolia	Katayama et al. 2012	382 427G 544insTAGAAAGATG 600insTT 604A 607T 713G	HT05	E
AB604876	Europe	Pyrus pyraster	Katayama et al. 2012	63insG 82insC 596delGTAT 620insATTTATATATTTATTGTATT 636insTTTATTAATTAATATAT	HT21	W
AB604877	Europe	Pyrus communis	Katayama et al. 2012	-	HT06	W
AB604878	Europe	Pyrus communis	Katayama et al. 2012	544insTAGAAAGATG	HT09	W
AB604879	Middle East	Pyrus salicifolia	Katayama et al. 2012	542insA 544insTAGAAAGATG	HT16	W
AB604880	Europe	Pyrus nivalis	Katayama et al. 2012	544insTAGAAAGATG	HT09	W
AB604881	Mediterranean Area	Pyrus elaeagrifolia	Katayama et al. 2012	31insC 694insCCCTAT	HT22	W
AB604882	Mediterranean Area	Pyrus mamorensis	Katayama et al. 2012	305insAAAATAAAAGAGTGAATTCTTTC 544insTAGAAAGATG	HT02	W
AB604883	Mediterranean Area	Pyrus cossonii	Katayama et al. 2012	283delAAAATAAAAGAGTGAATTCTTTC 567T	HT26	W
AB604884	Europe	Pyrus korshinskyi	Katayama et al. 2012	322delTTAGTTAACAAGGTCTTGCATCTTTCTATATCTCCCGAAAATAATCCCCCACTAAGAATCTTTTTTGTTGGATCGTATTATAACGAATTCTTTGGGAGTTTTTAGGAAATACTTTAAAATTTTATTAAATTATGAAATTTATAAGACAAGAAAAGATAATAACTACTAATACGAATATAAAAAGGGTGGATTATCGTATATATATATTTCATGTAGAAACATG 544insGATG 601delATTTATATATTTATTGTATT	HT03	E
AB604885	Middle East	Pyrus pashia	Katayama et al. 2012	322delTTAGTTAACAAGGTCTTGCATCTTTCTATATCTCCCGAAAATAATCCCCCACTAAGAATCTTTTTTGTTGGATCGTATTATAACGAATTCTTTGGGAGTTTTTAGGAAATACTTTAAAATTTTATTAAATTATGAAATTTATAAGACAAGAAAAGATAATAACTACTAATACGAATATAAAAAGGGTGGATTATCGTATATATATATTTCATGTAGAAACATG 544insGATG 601delATTTATATATTTATTGTATT 623T 734insCTTAGGTATACTTAGTATAATA	HT10	E
AB604888	Mediterranean Area	Pyrus gharbiana	Katayama et al. 2012	164T 343insC 353insC 544insTAGAAAGATG	HT20	W
AB604889	Eastern Asia	Pyrus ussuriensis	Katayama et al. 2012	288insT 322delTTAGTTAACAAGGTCTTGCATCTTTCTATATCTCCCGAAAATAATCCCCCACTAAGAATCTTTTTTGTTGGATCGTATTATAACGAATTCTTTGGGAGTTTTTAGGAAATACTTTAAAATTTTATTAAATTATGAAATTTATAAGACAAGAAAAGATAATAACTACTAATACGAATATAAAAAGGGTGGATTATCGTATATATATATTTCATGTAGAAACATG 544insGATG 601delATTTATATATTTATTGTATT	HT01	E
AB604891	Eastern Asia	Pyrus ussuriensis	Katayama et al. 2012	382 427G 544insTAGAAAGATG 600insTT 604A 607T	HT14	E
AB604893	Hybrid	Pyrus x bretschneideri	Katayama et al. 2012	322delTTAGTTAACAAGGTCTTGCATCTTTCTATATCTCCCGAAAATAATCCCCCACTAAGAATCTTTTTTGTTGGATCGTATTATAACGAATTCTTTGGGAGTTTTTAGGAAATACTTTAAAATTTTATTAAATTATGAAATTTATAAGACAAGAAAAGATAATAACTACTAATACGAATATAAAAAGGGTGGATTATCGTATATATATATTTCATGTAGAAACATG 544insGATG 601delATTTATATATTTATTGTATT	HT03	E
AB604894	Eastern Asia	Pyrus ussuriensis	Katayama et al. 2012	288insT 322delTTAGTTAACAAGGTCTTGCATCTTTCTATATCTCCCGAAAATAATCCCCCACTAAGAATCTTTTTTGTTGGATCGTATTATAACGAATTCTTTGGGAGTTTTTAGGAAATACTTTAAAATTTTATTAAATTATGAAATTTATAAGACAAGAAAAGATAATAACTACTAATACGAATATAAAAAGGGTGGATTATCGTATATATATATTTCATGTAGAAACATG 544insGATG 601delATTTATATATTTATTGTATT	HT01	E
AB604895	Middle East	Pyrus regelii	Katayama et al. 2012	-	HT06	W
AB604896	Hybrid	Pyrus x bretschneideri	Katayama et al. 2012	288insT 322delTTAGTTAACAAGGTCTTGCATCTTTCTATATCTCCCGAAAATAATCCCCCACTAAGAATCTTTTTTGTTGGATCGTATTATAACGAATTCTTTGGGAGTTTTTAGGAAATACTTTAAAATTTTATTAAATTATGAAATTTATAAGACAAGAAAAGATAATAACTACTAATACGAATATAAAAAGGGTGGATTATCGTATATATATATTTCATGTAGAAACATG 544insGATG 601delATTTATATATTTATTGTATT	HT01	E
AB604897	Europe	Pyrus cordata	Katayama et al. 2012	286delA	HT17	W
AB604898	Europe	Pyrus cordata	Katayama et al. 2012	286delA	HT17	W
AB604899	Europe	Pyrus communis	Katayama et al. 2012	-	HT06	W
AB604900	Europe	Pyrus communis	Katayama et al. 2012	545delAATTAGAAACATG	HT25	W
AB604901	Europe	Pyrus communis	Katayama et al. 2012	-	HT06	W
AB604902	Europe	Pyrus communis	Katayama et al. 2012	-	HT06	W
AB604903	Europe	Pyrus communis	Katayama et al. 2012	-	HT06	W
AB604904	Europe	Pyrus communis	Katayama et al. 2012	-	HT06	W
AB604905	Eastern Asia	Pyrus hondoensis	Katayama et al. 2012	382 427G 544insTAGAAAGATG 601delATTTATATATTTATTGTATT	HT04	E
AB604912	Eastern Asia	Pyrus fauriei	Katayama et al. 2012	329C 382 427G 437C 544insTAGAAAGATG 601delATTTATATATTTATTGTATT	HT23	E
AB604913	Eastern Asia	Pyrus dimorphophylla	Katayama et al. 2012	382 427G 544insTAGAAAGATG 601delATTTATATATTTATTGTATT	HT04	E
AB604915	Eastern Asia	Pyrus ussuriensis	Katayama et al. 2012	164T 382 427G 544insTAGAAAGATG 601delATTTATATATTTATTGTATT	HT24	E
AB604916	Eastern Asia	Pyrus ussuriensis	Katayama et al. 2012	382 427G 437C 544insTAGAAAGATG 601delATTTATATATTTATTGTATT	HT50	E
AB716414	Eastern Asia	Pyrus ussuriensis	Wuyun et al. 2012	382 427G 544insTAGAAAGATG 601delATTTATATATTTATTGTATT	HT04	E
AB716415	Eastern Asia	Pyrus ussuriensis	Wuyun et al. 2012	382 427G 544insTAGAAAGATG 601delATTTATATATTTATTGTATT 649insTTAATTAATATATATTTCTTAAATTA	HT59	E
AB716416	Eastern Asia	Pyrus ussuriensis	Wuyun et al. 2012	382 427G 437C 544insTAGAAAGATG 601delATTTATATATTTATTGTATT	HT50	E
AB716417	Eastern Asia	Pyrus ussuriensis	Wuyun et al. 2012	382 427G 437C 544insTAGAAAGATG 601delATTTATATATTTATTGTATT	HT50	E
AB716418	Eastern Asia	Pyrus ussuriensis	Wuyun et al. 2012	382 427G 437C 544insTAGAAAGATG 601delATTTATATATTTATTGTATT	HT50	E
AB716419	Eastern Asia	Pyrus ussuriensis	Wuyun et al. 2012	382 427G 437C 544insTAGAAAGATG 601delATTTATATATTTATTGTATT	HT50	E
AB716420	Eastern Asia	Pyrus ussuriensis	Wuyun et al. 2012	321delA 382 427G 437C 544insTAGAAAGATG 601delATTTATATATTTATTGTATT	HT47	E
AB716421	Eastern Asia	Pyrus ussuriensis	Wuyun et al. 2012	382 427G 544insTAGAAAGATG 601delATTTATATATTTATTGTATT 649insTTAATTAATATATATTTCTTAAATTA	HT59	E
AB716422	Eastern Asia	Pyrus ussuriensis	Wuyun et al. 2012	288insT 322delTTAGTTAACAAGGTCTTGCATCTTTCTATATCTCCCGAAAATAATCCCCCACTAAGAATCCTTTTTGTTGGATCGTATTATAACGAATTCTTTGGGAGTTTTTAGTAAATACTTTAAAATTTTATTAAATTATGAAATTTATAAGACAAGAAAAGATAATAACTACTAATACGAATATAAAAAGGGTGGATTATCGTATATATATATTTCATGTA 539delAACA 601delATTTATATATTTATTGTATT 766delT	HT37	E
AB716423	Eastern Asia	Pyrus ussuriensis	Wuyun et al. 2012	382 427G 437C 544insTAGAAAGATG 601delATTTATATATTTATTGTATT	HT50	E
AB716424	Eastern Asia	Pyrus ussuriensis	Wuyun et al. 2012	382 427G 544insTAGAAAGATG 601delATTTATATATTTATTGTATT 649insTTAATTAATATATATTTCTTAAATTA	HT59	E
AB716425	Hybrid	Pyrus sinkiangensis	Wuyun et al. 2012	382 427G 544insTAGAAAGATG 601delATTTATATATTTATTGTATT 649insTTAATTAATATATATTTCTTAAATTA	HT59	E
AB716426	Eastern Asia	Pyrus ussuriensis	Wuyun et al. 2012	382 427G 544insTAGAAAGATG 601delATTTATATATTTATTGTATT 649insTTAATTAATATATATTTCTTAAATTA	HT59	E
AB716427	Eastern Asia	Pyrus ussuriensis	Wuyun et al. 2012	382 427G 544insTAGAAAGATG 601delATTTATATATTTATTGTATT 649insTTAATTAATATATATTTCTTAAATTA 713G	HT60	E
AB716428	Hybrid	Pyrus x bretschneideri	Wuyun et al. 2012	382 427G 544insTAGAAAGATG 590delTT 598T 603A 605delA 608delT 612A 614insA 616 620insTCTTAAA 713G	HT56	E
AB716429	Eastern Asia	Pyrus pyrifolia	Wuyun et al. 2012	288insT 322delTTAGTTAACAAGGTCTTGCATCTTTCTATATCTCCCGAAAATAATCCCCCACTAAGAATCCTTTTTGTTGGATCGTATTATAACGAATTCTTTGGGAGTTTTTAGTAAATACTTTAAAATTTTATTAAATTATGAAATTTATAAGACAAGAAAAGATAATAACTACTAATACGAATATAAAAAGGGTGGATTATCGTATATATATATTTCATGTA 539delAACA 601delATTTATATATTTATTGTATT 766delT	HT37	E
AB716430	Europe	Pyrus communis	Wuyun et al. 2012	288insT 322delTTAGTTAACAAGGTCTTGCATCTTTCTATATCTCCCGAAAATAATCCCCCACTAAGAATCCTTTTTGTTGGATCGTATTATAACGAATTCTTTGGGAGTTTTTAGTAAATACTTTAAAATTTTATTAAATTATGAAATTTATAAGACAAGAAAAGATAATAACTACTAATACGAATATAAAAAGGGTGGATTATCGTATATATATATTTCATGTA 539delAACA 601delATTTATATATTTATTGTATT 766delT	HT37	E
AB716431	Eastern Asia	Pyrus ussuriensis	Wuyun et al. 2012	322delTTAGTTAACAAGGTCTTGCATCTTTCTATATCTCCCGAAAATAATCCCCCACTAAGAATCTTTTTTGTTGGATCGTATTATAACGAATTCTTTGGGAGTTTTTAGGAAATACTTTAAAATTTTATTAAATTATGAAATTTATAAGACAAGAAAAGATAATAACTACTAATACGAATATAAAAAGGGTGGATTATCGTATATATATATTTCATGTAGAAACATG 544insGATG 601delATTTATATATTTATTGTATT	HT03	E
AB716432	Hybrid	Pyrus x bretschneideri	Wuyun et al. 2012	322delTTAGTTAACAAGGTCTTGCATCTTTCTATATCTCCCGAAAATAATCCCCCACTAAGAATCTTTTTTGTTGGATCGTATTATAACGAATTCTTTGGGAGTTTTTAGGAAATACTTTAAAATTTTATTAAATTATGAAATTTATAAGACAAGAAAAGATAATAACTACTAATACGAATATAAAAAGGGTGGATTATCGTATATATATATTTCATGTAGAAACATG 544insGATG 601delATTTATATATTTATTGTATT	HT03	E
AB716433	Hybrid	Pyrus x bretschneideri	Wuyun et al. 2012	288insT 322delTTAGTTAACAAGGTCTTGCATCTTTCTATATCTCCCGAAAATAATCCCCCACTAAGAATCCTTTTTGTTGGATCGTATTATAACGAATTCTTTGGGAGTTTTTAGTAAATACTTTAAAATTTTATTAAATTATGAAATTTATAAGACAAGAAAAGATAATAACTACTAATACGAATATAAAAAGGGTGGATTATCGTATATATATATTTCATGTA 539delAACA 601delATTTATATATTTATTGTATT 766delT	HT37	E
AB716434	Hybrid	Pyrus sinkiangensis	Wuyun et al. 2012	322delTTAGTTAACAAGGTCTTGCATCTTTCTATATCTCCCGAAAATAATCCCCCACTAAGAATCTTTTTTGTTGGATCGTATTATAACGAATTCTTTGGGAGTTTTTAGGAAATACTTTAAAATTTTATTAAATTATGAAATTTATAAGACAAGAAAAGATAATAACTACTAATACGAATATAAAAAGGGTGGATTATCGTATATATATATTTCATGTAGAAACATG 544insGATG 601delATTTATATATTTATTGTATT	HT03	E
AB716435	Eastern Asia	Pyrus pyrifolia	Wuyun et al. 2012	305insAAAATAAAAGAGTGAATTCTTTC 544insTAGAAAGATG 601delATTTATATATTTATTGTATT 649insTTAATTAATATATATTTCTTAAATTA 713G	HT43	W
AB716436	Europe	Pyrus communis	Wuyun et al. 2012	601delATTTATATATTTATTGTATT 649insTTAATTAATATATATTTCTTAAATTA	HT70	W
AB716437	Europe	Pyrus communis	Wuyun et al. 2012	601delATTTATATATTTATTGTATT 649insTTAATTAATATATATTTCTTAAATTA	HT70	W
AB716438	Europe	Pyrus communis	Wuyun et al. 2012	192 601delATTTATATATTTATTGTATT 649insTTAATTAATATATATTTCTTAAATTA	HT31	W
AB716439	Europe	Pyrus communis	Wuyun et al. 2012	192 601delATTTATATATTTATTGTATT 649insTTAATTAATATATATTTCTTAAATTA	HT31	W
AB716440	Hybrid	Pyrus sinkiangensis	Wuyun et al. 2012	192 601delATTTATATATTTATTGTATT 649insTTAATTAATATATATTTCTTAAATTA	HT31	W
AB716441	Europe	Pyrus communis	Wuyun et al. 2012	544insTAGAAAGATG 601delATTTATATATTTATTGTATT 649insTTAATTAATATATATTTCTTAAATTA	HT68	W
AB716442	Europe	Pyrus communis	Wuyun et al. 2012	192 305insAAAATAAAAGAGTGAATTCTTTC 544insTAGAAAGATG	HT29	W
AB716443	Europe	Pyrus communis	Wuyun et al. 2012	192 305insAAAATAAAAGAGTGAATTCTTTC 544insTAGAAAGATG 601delATTTATATATTTATTGTATT 649insTTAATTAATATATATTTCTTAAATTA	HT30	W
AP012207	Eastern Asia	Pyrus pyrifolia	Terakami et al. 2011	288insT 322delTTAGTTAACAAGGTCTTGCATCTTTCTATATCTCCCGAAAATAATCCCCCACTAAGAATCCTTTTTGTTGGATCGTATTATAACGAATTCTTTGGGAGTTTTTAGTAAATACTTTAAAATTTTATTAAATTATGAAATTTATAAGACAAGAAAAGATAATAACTACTAATACGAATATAAAAAGGGTGGATTATCGTATATATATATTTCATGTA 539delAACA 601delATTTATATATTTATTGTATT 766delT	HT37	E
HG737342	Middle East	Pyrus spinosa	Korotkova et al. 2014	318 322delTTAGTTAACAAGGTCTTGCATCTTTCTATATCTCCCGAAAATAATCCCCCACTAAGAATCTTTTTTGTTGGATCGTATTATAACGAATTCTTTGGGAGTTTTTAGGAAATACTTTAAAATTTTATTAAATTATGAAATTTATAAGACAAGAAAAGATAATAACTACTAATACGAATATAAAAAGGGTGGATTATCGTATATATATATTTCATGTAGAAACATG 544insGATG	HT46	E
JN540046	Eastern Asia	Pyrus calleryana	Liu et al. 2013	382 427G 448insTTTTATTA 504 544insTAGAAAGATG 601delATTTATATATTTATTGTATT	HT51	E
JN540047	Eastern Asia	Pyrus calleryana	Liu et al. 2013	322delTTAGTTAACAAGGTCTTGCATCTTTCTATATCTCCCGAAAATAATCCCCCACTAAGAATCTTTTTTGTTGGATCGTATTATAACGAATTCTTTGGGAGTTTTTAGGAAATACTTTAAAATTTTATTAAATTATGAAATTTATAAGACAAGAAAAGATAATAACTACTAATACGAATATAAAAAGGGTGGATTATCGTATATATATATTTCATGTAGAAACATG 544insGATG 601delATTTATATATTTATTGTATT	HT03	E
JN540048	Eastern Asia	Pyrus calleryana	Liu et al. 2013	288insT 322delTTAGTTAACAAGGTCTTGCATCTTTCTATATCTCCCGAAAATAATCCCCCACTAAGAATCTTTTTTGTTGGATCGTATTATAACGAATTCTTTGGGAGTTTTTAGGAAATACTTTAAAATTTTATTAAATTATGAAATTTATAAGACAAGAAAAGATAATAACTACTAATACGAATATAAAAAGGGTGGATTATCGTATATATATATTTCATGTAGAAACATG 544insGATG 601delATTTATATATTTATTGTATT	HT01	E
JN540049	Eastern Asia	Pyrus calleryana	Liu et al. 2013	43 283delAAAATAAAAGAGTGAATTCTTTC 382 427G 544insTAGAAAGATG 601delA 604delT	HT64	E
JN540050	Eastern Asia	Pyrus calleryana	Liu et al. 2013	382 427G 544insTAGAAAGATG 600insTT 604A 607T	HT14	E
JN540051	Eastern Asia	Pyrus calleryana	Liu et al. 2013	382 427G 544insTAGAAAGATG 601delATTTATATATTTATTGTATT	HT04	E
JN540052	Eastern Asia	Pyrus calleryana	Liu et al. 2013	382 427G 544insTAGAAAGATG 601delATTTATATATTTATTGTATT 664	HT61	E
JN540053	Eastern Asia	Pyrus calleryana	Liu et al. 2013	382 427G 544insTAGAAAGATG 601delATTTATATATTTATTGTATT 631insATTAA 664	HT62	E
JN540054	Eastern Asia	Pyrus calleryana	Liu et al. 2013	382 427G 544insTAGAAAGATG 601delATTTATATATTTATTGTATT 631insATTAA 664	HT62	E
JN540055	Eastern Asia	Pyrus calleryana	Liu et al. 2013	382 427G 544insTAGAAAGATG 601delATTTATATATTTATTGTATT	HT04	E
JQ048705	Middle East	Pyrus pashia	Liu and Teng 2011	322delTTAGTTAACAAGGTCTTGCATCTTTCTATATCTCCCGAAAATAATCCCCCACTAAGAATCTTTTTTGTTGGATCGTATTATAACGAATTCTTTGGGAGTTTTTAGGAAATACTTTAAAATTTTATTAAATTATGAAATTTATAAGACAAGAAAAGATAATAACTACTAATACGAATATAAAAAGGGTGGATTATCGTATATATATATTTCATGTAGAAACATG 544insGATG 601delATTTATATATTTATTGTATT	HT03	E
JQ048706	Middle East	Pyrus pashia	Liu and Teng 2011	382 427G 544insTAGAAAGATG 604A 607T 628insATTTTATTAATTTATT 631T 633 637delA 641A 644delA	HT49	E
JQ048707	Middle East	Pyrus pashia	Liu and Teng 2011	382 427G 544insTAGAAAGATG 600insTT 604A 607T 628insATTTTATTAATTTATTTATTGTATTTTATTAAT	HT58	E
JQ048708	Middle East	Pyrus pashia	Liu and Teng 2011	382 427G 544insTAGAAAGATG 600insTT 604A 607T	HT14	E
JQ048709	Middle East	Pyrus pashia	Liu and Teng 2011	382 427G 544insTAGAAAGATG 601delATTTATATATTTATTGTATT	HT04	E
JQ048710	Middle East	Pyrus pashia	Liu and Teng 2011	382 427G 504 544insTAGAAAGATG 601delATTTATATATTTATTGTATT	HT52	E
JQ048711	Middle East	Pyrus pashia	Liu and Teng 2011	283delAAAATAAAAGAGTGAATTCTTTC 382 427G 544insTAGAAAGATG 600insTT 604A 607T	HT34	E
JQ048712	Middle East	Pyrus pashia	Liu and Teng 2011	70C 382 427G 504 544insTAGAAAGATG 600insTT 604A 607T	HT74	E
JQ048713	Middle East	Pyrus pashia	Liu and Teng 2011	382 427G 544insTAGAAAGATG 592G 600insTT 604A 607T	HT57	E
JQ048714	Middle East	Pyrus pashia	Liu and Teng 2011	335 382 427G 544insTAGAAAGATG 600insTT 604A 607T	HT48	E
JX122472	Hybrid	Pyrus x bretschneideri	Zheng et al. 2014	382 427G 544insTAGAAAGATG 601delATTTATATATTTATTGTATT	HT04	E
JX122473	Eastern Asia	Pyrus pyrifolia	Zheng et al. 2014	382 427G 531 544insTAGAAAGATG 600insTT 604A 607T 658 713G	HT55	E
JX122474	Eastern Asia	Pyrus betulifolia	Zheng et al. 2014	43 283delAAAATAAAAGAGTGAATTCTTTC 382 427G 544insTAGAAAGATG 601delATTTATATATTTATTGTATT	HT65	E
JX122475	Eastern Asia	Pyrus dimorphophylla	Zheng et al. 2014	382 427G 544insTAGAAAGATG 601delATTTATATATTTATTGTATT	HT50	E
JX122476	Eastern Asia	Pyrus calleryana	Zheng et al. 2014	382 427G 544insTAGAAAGATG 601delATTTATATATTTATTGTATT	HT04	E
JX122477	Eastern Asia	Pyrus koehnei	Zheng et al. 2014	382 427G 504 544insTAGAAAGATG 601delATTTATATATTTATTGTATT	HT52	E
JX122478	Europe	Pyrus nivalis	Zheng et al. 2014	-	HT06	W
JX122479	Middle East	Pyrus regelii	Zheng et al. 2014	544insTAGAAAGATG	HT09	W
JX122480	Middle East	Pyrus salicifolia	Zheng et al. 2014	-	HT06	W
JX122481	Mediterranean Area	Pyrus cossonii	Zheng et al. 2014	283delAAAATAAAAGAGTGAATTCTTTC 567T	HT26	W
JX122482	Mediterranean Area	Pyrus cossonii	Zheng et al. 2014	171 283delAAAATAAAAGAGTGAATTCTTTC 567T	HT28	W
JX122483	Mediterranean Area	Pyrus mamorensis	Zheng et al. 2014	625insAATTAATATATATTTATTTATATATTTATTGTATTATTTATATATTTATTGTATTTTATT	HT71	W
JX122484	Europe	Pyrus cordata	Zheng et al. 2014	-	HT06	W
JX122485	Mediterranean Area	Pyrus syriaca	Zheng et al. 2014	544insTAGAAAGATG	HT09	W
JX122486	Mediterranean Area	Pyrus gharbiana	Zheng et al. 2014	164T 544insTAGAAAGATG	HT27	W
KF486750	Eastern Asia	Pyrus pyrifolia	Zheng et al. 2014	288insT 322delTTAGTTAACAAGGTCTTGCATCTTTCTATATCTCCCGAAAATAATCCCCCACTAAGAATCCTTTTTGTTGGATCGTATTATAACGAATTCTTTGGGAGTTTTTAGTAAATACTTTAAAATTTTATTAAATTATGAAATTTATAAGACAAGAAAAGATAATAACTACTAATACGAATATAAAAAGGGTGGATTATCGTATATATATATTTCATGTA 539delAACA 601delATTTATATATTTATTGTATT 766delT	HT37	E
KF486751	Eastern Asia	Pyrus pyrifolia	Zheng et al. 2014	288insT 322delTTAGTTAACAAGGTCTTGCATCTTTCTATATCTCCCGAAAATAATCCCCCACTAAGAATCCTTTTTGTTGGATCGTATTATAACGAATTCTTTGGGAGTTTTTAGTAAATACTTTAAAATTTTATTAAATTATGAAATTTATAAGACAAGAAAAGATAATAACTACTAATACGAATATAAAAAGGGTGGATTATCGTATATATATATTTCATGTA 539delAACA 601delATTTATATATTTATTGTATT 766delT	HT37	E
KF486752	Eastern Asia	Pyrus pyrifolia	Zheng et al. 2014	288insT 322delTTAGTTAACAAGGTCTTGCATCTTTCTATATCTCCCGAAAATAATCCCCCACTAAGAATCCTTTTTGTTGGATCGTATTATAACGAATTCTTTGGGAGTTTTTAGTAAATACTTTAAAATTTTATTAAATTATGAAATTTATAAGACAAGAAAAGATAATAACTACTAATACGAATATAAAAAGGGTGGATTATCGTATATATATATTTCATGTA 539delAACA 601delATTTATATATTTATTGTATT 766delT	HT37	E
KF486753	Eastern Asia	Pyrus pyrifolia	Zheng et al. 2014	288insT 322delTTAGTTAACAAGGTCTTGCATCTTTCTATATCTCCCGAAAATAATCCCCCACTAAGAATCCTTTTTGTTGGATCGTATTATAACGAATTCTTTGGGAGTTTTTAGTAAATACTTTAAAATTTTATTAAATTATGAAATTTATAAGACAAGAAAAGATAATAACTACTAATACGAATATAAAAAGGGTGGATTATCGTATATATATATTTCATGTA 539delAACA 601delATTTATATATTTATTGTATT 766delT	HT37	E
KF486754	Eastern Asia	Pyrus pyrifolia	Zheng et al. 2014	288insT 322delTTAGTTAACAAGGTCTTGCATCTTTCTATATCTCCCGAAAATAATCCCCCACTAAGAATCCTTTTTGTTGGATCGTATTATAACGAATTCTTTGGGAGTTTTTAGTAAATACTTTAAAATTTTATTAAATTATGAAATTTATAAGACAAGAAAAGATAATAACTACTAATACGAATATAAAAAGGGTGGATTATCGTATATATATATTTCATGTA 539delAACA 601delATTTATATATTTATTGTATT 766delT	HT37	E
KF486755	Eastern Asia	Pyrus pyrifolia	Zheng et al. 2014	288insT 322delTTAGTTAACAAGGTCTTGCATCTTTCTATATCTCCCGAAAATAATCCCCCACTAAGAATCCTTTTTGTTGGATCGTATTATAACGAATTCTTTGGGAGTTTTTAGTAAATACTTTAAAATTTTATTAAATTATGAAATTTATAAGACAAGAAAAGATAATAACTACTAATACGAATATAAAAAGGGTGGATTATCGTATATATATATTTCATGTA 539delAACA 601delATTTATATATTTATTGTATT 766delT	HT37	E
KF486756	Eastern Asia	Pyrus pyrifolia	Zheng et al. 2014	288insT 322delTTAGTTAACAAGGTCTTGCATCTTTCTATATCTCCCGAAAATAATCCCCCACTAAGAATCCTTTTTGTTGGATCGTATTATAACGAATTCTTTGGGAGTTTTTAGTAAATACTTTAAAATTTTATTAAATTATGAAATTTATAAGACAAGAAAAGATAATAACTACTAATACGAATATAAAAAGGGTGGATTATCGTATATATATATTTCATGTA 539delAACA 601delATTTATATATTTATTGTATT 766delT	HT37	E
KF486757	Eastern Asia	Pyrus ussuriensis	Zheng et al. 2014	288insT 322delTTAGTTAACAAGGTCTTGCATCTTTCTATATCTCCCGAAAATAATCCCCCACTAAGAATCCTTTTTGTTGGATCGTATTATAACGAATTCTTTGGGAGTTTTTAGTAAATACTTTAAAATTTTATTAAATTATGAAATTTATAAGACAAGAAAAGATAATAACTACTAATACGAATATAAAAAGGGTGGATTATCGTATATATATATTTCATGTA 539delAACA 601delATTTATATATTTATTGTATT 766delT	HT37	E
KF486758	Middle East	Pyrus pashia	Zheng et al. 2014	288insT 322delTTAGTTAACAAGGTCTTGCATCTTTCTATATCTCCCGAAAATAATCCCCCACTAAGAATCCTTTTTGTTGGATCGTATTATAACGAATTCTTTGGGAGTTTTTAGTAAATACTTTAAAATTTTATTAAATTATGAAATTTATAAGACAAGAAAAGATAATAACTACTAATACGAATATAAAAAGGGTGGATTATCGTATATATATATTTCATGTA 539delAACA 601delATTTATATATTTATTGTATT 766delT	HT37	E
KF486759	Eastern Asia	Pyrus fauriei	Zheng et al. 2014	288insT 322delTTAGTTAACAAGGTCTTGCATCTTTCTATATCTCCCGAAAATAATCCCCCACTAAGAATCCTTTTTGTTGGATCGTATTATAACGAATTCTTTGGGAGTTTTTAGTAAATACTTTAAAATTTTATTAAATTATGAAATTTATAAGACAAGAAAAGATAATAACTACTAATACGAATATAAAAAGGGTGGATTATCGTATATATATATTTCATGTA 539delAACA 601delATTTATATATTTATTGTATT 766delT	HT37	E
KF486760	Eastern Asia	Pyrus pyrifolia	Zheng et al. 2014	322delTTAGTTAACAAGGTCTTGCATCTTTCTATATCTCCCGAAAATAATCCCCCACTAAGAATCTTTTTTGTTGGATCGTATTATAACGAATTCTTTGGGAGTTTTTAGGAAATACTTTAAAATTTTATTAAATTATGAAATTTATAAGACAAGAAAAGATAATAACTACTAATACGAATATAAAAAGGGTGGATTATCGTATATATATATTTCATGTAGAAACATG 544insGATG 601delATTTATATATTTATTGTATT	HT03	E
KF486761	Eastern Asia	Pyrus pyrifolia	Zheng et al. 2014	322delTTAGTTAACAAGGTCTTGCATCTTTCTATATCTCCCGAAAATAATCCCCCACTAAGAATCTTTTTTGTTGGATCGTATTATAACGAATTCTTTGGGAGTTTTTAGGAAATACTTTAAAATTTTATTAAATTATGAAATTTATAAGACAAGAAAAGATAATAACTACTAATACGAATATAAAAAGGGTGGATTATCGTATATATATATTTCATGTAGAAACATG 544insGATG 601delATTTATATATTTATTGTATT	HT03	E
KF486762	Eastern Asia	Pyrus pyrifolia	Zheng et al. 2014	322delTTAGTTAACAAGGTCTTGCATCTTTCTATATCTCCCGAAAATAATCCCCCACTAAGAATCTTTTTTGTTGGATCGTATTATAACGAATTCTTTGGGAGTTTTTAGGAAATACTTTAAAATTTTATTAAATTATGAAATTTATAAGACAAGAAAAGATAATAACTACTAATACGAATATAAAAAGGGTGGATTATCGTATATATATATTTCATGTAGAAACATG 544insGATG 601delATTTATATATTTATTGTATT	HT03	E
KF486763	Eastern Asia	Pyrus dimorphophylla	Zheng et al. 2014	322delTTAGTTAACAAGGTCTTGCATCTTTCTATATCTCCCGAAAATAATCCCCCACTAAGAATCTTTTTTGTTGGATCGTATTATAACGAATTCTTTGGGAGTTTTTAGGAAATACTTTAAAATTTTATTAAATTATGAAATTTATAAGACAAGAAAAGATAATAACTACTAATACGAATATAAAAAGGGTGGATTATCGTATATATATATTTCATGTAGAAACATG 544insGATG 601delATTTATATATTTATTGTATT	HT03	E
KF486764	Hybrid	Pyrus serrulata	Zheng et al. 2014	322delTTAGTTAACAAGGTCTTGCATCTTTCTATATCTCCCGAAAATAATCCCCCACTAAGAATCTTTTTTGTTGGATCGTATTATAACGAATTCTTTGGGAGTTTTTAGGAAATACTTTAAAATTTTATTAAATTATGAAATTTATAAGACAAGAAAAGATAATAACTACTAATACGAATATAAAAAGGGTGGATTATCGTATATATATATTTCATGTAGAAACATG 544insGATG 601delATTTATATATTTATTGTATT	HT03	E
KF486765	Hybrid	Pyrus serrulata	Zheng et al. 2014	322delTTAGTTAACAAGGTCTTGCATCTTTCTATATCTCCCGAAAATAATCCCCCACTAAGAATCTTTTTTGTTGGATCGTATTATAACGAATTCTTTGGGAGTTTTTAGGAAATACTTTAAAATTTTATTAAATTATGAAATTTATAAGACAAGAAAAGATAATAACTACTAATACGAATATAAAAAGGGTGGATTATCGTATATATATATTTCATGTAGAAACATG 544insGATG 601delATTTATATATTTATTGTATT	HT03	E
KF486766	Eastern Asia	Pyrus betulifolia	Zheng et al. 2014	283delAAAATAAAAGAGTGAATTCTTTC 382 427G 544insTAGAAAGATG 600insTT 604A 605insT 607T 608delTATTTATTGTATTTTATT	HT33	E
KF486767	Eastern Asia	Pyrus dimorphophylla	Zheng et al. 2014	329C 382 427G 544insTAGAAAGATG 601delATTTATATATTTATTGTATT	HT23	E
KF486768	Eastern Asia	Pyrus betulifolia	Zheng et al. 2014	43 283delAAAATAAAAGAGTGAATTCTTTC 382 427G 544insTAGAAAGATG 601delATTTATATATTTATTGTATT	HT65	E
KF486769	Eastern Asia	Pyrus ussuriensis	Zheng et al. 2014	382 427G 544insTAGAAAGATG 601delATTTATATATTTATTGTATT	HT04	E
KF486770	Eastern Asia	Pyrus ussuriensis	Zheng et al. 2014	382 427G 544insTAGAAAGATG 601delATTTATATATTTATTGTATT	HT04	E
KF486771	Eastern Asia	Pyrus calleryana	Zheng et al. 2014	382 427G 544insTAGAAAGATG 601delATTTATATATTTATTGTATT	HT04	E
KF486772	Eastern Asia	Pyrus calleryana	Zheng et al. 2014	382 427G 544insTAGAAAGATG 601delATTTATATATTTATTGTATT	HT04	E
KF486773	Eastern Asia	Pyrus calleryana	Zheng et al. 2014	382 427G 544insTAGAAAGATG 601delATTTATATATTTATTGTATT	HT04	E
KF486774	Eastern Asia	Pyrus betulifolia	Zheng et al. 2014	382 427G 544insTAGAAAGATG 601delATTTATATATTTATTGTATT	HT04	E
KF486775	Eastern Asia	Pyrus pseudopashia	Zheng et al. 2014	382 427G 544insTAGAAAGATG 601delATTTATATATTTATTGTATT	HT04	E
KF486776	Eastern Asia	Pyrus xerophila	Zheng et al. 2014	382 427G 544insTAGAAAGATG 601delATTTATATATTTATTGTATT	HT04	E
KF486777	Eastern Asia	Pyrus xerophila	Zheng et al. 2014	382 427G 544insTAGAAAGATG 601delATTTATATATTTATTGTATT	HT04	E
KF486778	Eastern Asia	Pyrus xerophila	Zheng et al. 2014	382 427G 544insTAGAAAGATG 601delATTTATATATTTATTGTATT	HT04	E
KF486779	Hybrid	Pyrus hopeiensis	Zheng et al. 2014	382 427G 544insTAGAAAGATG 601delATTTATATATTTATTGTATT	HT04	E
KF486780	Hybrid	Pyrus hopeiensis	Zheng et al. 2014	382 427G 544insTAGAAAGATG 601delATTTATATATTTATTGTATT	HT04	E
KF486781	Eastern Asia	Pyrus phaeocarpa	Zheng et al. 2014	382 427G 544insTAGAAAGATG 601delATTTATATATTTATTGTATT	HT04	E
KF486782	Europe	Pyrus caucasica	Zheng et al. 2014	382 427G 544insTAGAAAGATG 601delATTTATATATTTATTGTATT	HT04	E
KF486783	Eastern Asia	Pyrus pyrifolia	Zheng et al. 2014	382 427G 544insTAGAAAGATG 600insTT 604A 607T 713G	HT54	E
KF486784	Eastern Asia	Pyrus pyrifolia	Zheng et al. 2014	382 427G 504 544insTAGAAAGATG 600insTT 604A 607T 713G	HT54	E
KF486785	Hybrid	Pyrus sinkiangensis	Zheng et al. 2014	382 427G 504 544insTAGAAAGATG 600insTT 604A 607T 713G	HT54	E
KF486786	Eastern Asia	Pyrus ussuriensis	Zheng et al. 2014	382 427G 504 544insTAGAAAGATG 600insTT 604A 607T 713G	HT54	E
KF486787	Eastern Asia	Pyrus ussuriensis	Zheng et al. 2014	382 427G 504 544insTAGAAAGATG 600insTT 604A 607T 713G	HT54	E
KF486788	Eastern Asia	Pyrus ussuriensis	Zheng et al. 2014	382 427G 504 544insTAGAAAGATG 600insTT 604A 607T 713G	HT54	E
KF486789	Eastern Asia	Pyrus ussuriensis	Zheng et al. 2014	382 427G 504 544insTAGAAAGATG 600insTT 604A 607T 713G	HT54	E
KF486790	Eastern Asia	Pyrus ussuriensis	Zheng et al. 2014	382 427G 504 544insTAGAAAGATG 600insTT 604A 607T 713G	HT54	E
KF486791	Eastern Asia	Pyrus ussuriensis	Zheng et al. 2014	382 427G 504 544insTAGAAAGATG 600insTT 604A 607T 713G	HT54	E
KF486792	Eastern Asia	Pyrus ussuriensis	Zheng et al. 2014	382 427G 504 544insTAGAAAGATG 600insTT 604A 607T 713G	HT54	E
KF486793	Eastern Asia	Pyrus hondoensis	Zheng et al. 2014	382 427G 504 544insTAGAAAGATG 600insTT 604A 607T 713G	HT54	E
KF486794	Middle East	Pyrus pashia	Zheng et al. 2014	382 427G 504 544insTAGAAAGATG 600insTT 604A 607T	HT53	E
KF486795	Middle East	Pyrus pashia	Zheng et al. 2014	382 427G 504 544insTAGAAAGATG 600insTT 604A 607T	HT53	E
KF486796	Middle East	Pyrus pashia	Zheng et al. 2014	382 427G 504 544insTAGAAAGATG 600insTT 604A 607T	HT53	E
KF486797	Middle East	Pyrus pashia	Zheng et al. 2014	382 427G 504 544insTAGAAAGATG 600insTT 604A 607T	HT53	E
KF486798	Eastern Asia	Pyrus pyrifolia	Zheng et al. 2014	28insA	HT38	W
KF486799	Middle East	Pyrus pashia	Zheng et al. 2014	382 427G 531 544insTAGAAAGATG 600insTT 604A 607T 658 713G	HT55	E
KF486800	Middle East	Pyrus pashia	Zheng et al. 2014	382 427G 531 544insTAGAAAGATG 600insTT 604A 607T 658 713G	HT55	E
KF486801	Middle East	Pyrus pashia	Zheng et al. 2014	382 427G 544insTAGAAAGATG 600insTT 604A 607T 628insATTTTATTAATTTATT 631T 633 637delA 641C 644delA	HT49	E
KF486802	Middle East	Pyrus pashia	Zheng et al. 2014	70C 382 427G 504 544insTAGAAAGATG 600insTT 604A 607T	HT74	E
KF486803	Europe	Pyrus caucasica	Zheng et al. 2014	-	HT06	W
KF486804	Europe	Pyrus pyraster	Zheng et al. 2014	-	HT06	W
KF486805	Europe	Pyrus nivalis	Zheng et al. 2014	-	HT06	W
KF486806	Europe	Pyrus nivalis	Zheng et al. 2014	-	HT06	W
KF486807	Europe	Pyrus cordata	Zheng et al. 2014	-	HT06	W
KF486808	Europe	Pyrus cordata	Zheng et al. 2014	-	HT06	W
KF486809	Mediterranean Area	Pyrus elaeagrifolia	Zheng et al. 2014	-	HT06	W
KF486810	Mediterranean Area	Pyrus elaeagrifolia	Zheng et al. 2014	-	HT06	W
KF486811	Middle East	Pyrus spinosa	Zheng et al. 2014	-	HT06	W
KF486812	Middle East	Pyrus spinosa	Zheng et al. 2014	-	HT06	W
KF486813	Middle East	Pyrus salicifolia	Zheng et al. 2014	-	HT06	W
KF486814	Middle East	Pyrus salicifolia	Zheng et al. 2014	-	HT06	W
KF486815	Middle East	Pyrus salicifolia	Zheng et al. 2014	-	HT06	W
KF486816	Europe	Pyrus communis	Zheng et al. 2014	544insTAGAAAGATG	HT09	W
KF486817	Europe	Pyrus caucasica	Zheng et al. 2014	544insTAGAAAGATG	HT09	W
KF486818	Europe	Pyrus caucasica	Zheng et al. 2014	544insTAGAAAGATG	HT09	W
KF486819	Europe	Pyrus nivalis	Zheng et al. 2014	544insTAGAAAGATG	HT09	W
KF486820	Mediterranean Area	Pyrus elaeagrifolia	Zheng et al. 2014	544insTAGAAAGATG	HT09	W
KF486821	Mediterranean Area	Pyrus elaeagrifolia	Zheng et al. 2014	544insTAGAAAGATG	HT09	W
KF486822	Middle East	Pyrus regelii	Zheng et al. 2014	544insTAGAAAGATG	HT09	W
KF486823	Middle East	Pyrus regelii	Zheng et al. 2014	544insTAGAAAGATG	HT09	W
KF486824	Middle East	Pyrus salicifolia	Zheng et al. 2014	544insTAGAAAGATG	HT09	W
KF486825	Mediterranean Area	Pyrus syriaca	Zheng et al. 2014	544insTAGAAAGATG	HT09	W
KF486826	Mediterranean Area	Pyrus mamorensis	Zheng et al. 2014	305insAAAATAAAAGAGTGAATTCTTTCAAAATAAAAGAGTGAATTCTTTCAAAATAAAAGAGTGAATTCTTTC 640insATTTATATATTTATTGTATTATTTATATATTTATTGTATTATTTATATATTTATTGTATTATTTATATATTTATTGTATTTTATTAATTAATATATATTT	HT44	W
KF486827	Mediterranean Area	Pyrus mamorensis	Zheng et al. 2014	625insAATTAATATATATTTATTTATATATTTATTGTATTATTTATATATTTATTGTATTTTATT	HT71	W
KF486828	Mediterranean Area	Pyrus mamorensis	Zheng et al. 2014	640insATTTATATATTTATTGTATTATTTATATATTTATTGTATTTTATTAATTAATATATATTT	HT72	W
KF486829	Mediterranean Area	Pyrus cossonii	Zheng et al. 2014	283delAAAATAAAAGAGTGAATTCTTTC 567T	HT26	W
KF486830	Mediterranean Area	Pyrus elaeagrifolia	Zheng et al. 2014	544insTAGAAAGATG 640delTCTTA 665insTTAATATATATTTCTTAAATTAATATATATTTCTTAAA	HT69	W
KF486831	Mediterranean Area	Pyrus syriaca	Zheng et al. 2014	42 47 47insAGCCTTAGAGTCTTAA 544insTAGAAAGATG 651insTATTAATTAATATATATTTCTTAAATTAAT 700C	HT63	W
KF486832	Mediterranean Area	Pyrus syriaca	Zheng et al. 2014	77insTTTAAT 305insAAAATAAAAGAGTGAATTCTTTC 544insTAGAAAGATG	HT75	W
KF486833	Mediterranean Area	Pyrus cossonii	Zheng et al. 2014	171 283delAAAATAAAAGAGTGAATTCTTTC 567T	HT28	W
KF486834	Mediterranean Area	Pyrus gharbiana	Zheng et al. 2014	164T 544insTAGAAAGATG	HT27	W
KF486835	Mediterranean Area	Pyrus gharbiana	Zheng et al. 2014	164T 544insTAGAAAGATG	HT27	W
KF486836	Mediterranean Area	Pyrus gharbiana	Zheng et al. 2014	164T 544insTAGAAAGATG	HT27	W
KF486837	Europe	Pyrus nivalis	Zheng et al. 2014	305insAAAATAAAAGAGTGAATTCTTTC 544insTAGAAAGATG	HT02	W
KF486838	Mediterranean Area	Pyrus elaeagrifolia	Zheng et al. 2014	264insAAAAGAGTGAATTCTTTCAAAAT 544insTAGAAAGATG 621insTATTAATTAATATA	HT32	W
KF486839	Mediterranean Area	Pyrus syriaca	Zheng et al. 2014	306C 544insTAGAAAGATG	HT45	W
KF486840	Europe	Pyrus pyraster	Zheng et al. 2014	544insTAGAAAGATG 700C	HT15	W
KF486841	Europe	Pyrus cordata	Zheng et al. 2014	647delTTAATATATATTTCTTAAA	HT73	W
KF486842	Middle East	Pyrus spinosa	Zheng et al. 2014	647delTTAATATATATTTCTTAAA	HT73	W
KF486843	Middle East	Pyrus spinosa	Zheng et al. 2014	601delATTTATATATTTATTGTATT	HT07	W
KF771383	Eastern Asia	Pyrus betulifolia	Zong et al. 2014	287A 305insAAAATAAAAGAGTGAATTCTTAC 382 427G 544insTAGAAAGATG 600insTTATTAATTAAATT 602A 604delT 613delATTGTATTTTATTAATTAATATATATTT	HT35	E
KF771384	Eastern Asia	Pyrus betulifolia	Zong et al. 2014	305insAAAATAAAAGAGTGAATTCTTAC 382 427G 544insTAGAAAGATG 600insTTATTAATTAAATT 604delT 613delATTGTATTTTATTAATTAATATATATTT	HT42	E
KF771385	Eastern Asia	Pyrus betulifolia	Zong et al. 2014	305insAAAATAAAAGAGTGAATTCTTAC 382 427G 437C 544insTAGAAAGATG 600insTTATTAATTAAATT 604delT 613delATTGTATTTTATTAATTAATATATATTT	HT39	E
KF771386	Eastern Asia	Pyrus betulifolia	Zong et al. 2014	305insAAAATAAAAGAGTGAATTCTTAC 382 427G 544insTAGAAAGATG 600insTTATTAATTAAATT 604delT 613delATTGTATTTTATTAATTAATATATATTT	HT42	E
KF771387	Eastern Asia	Pyrus betulifolia	Zong et al. 2014	43 305insAAAATAAAAGAGTGAATTCTTAC 382 427G 544insTAGAAAGATG 600insTTATTAATTAAATT 604delT 613delATTGTATTTTATTAATTAATATATATTT 662A	HT67	E
KF771388	Eastern Asia	Pyrus betulifolia	Zong et al. 2014	43 287A 305insAAAATAAAAGAGTGAATTCTTAC 382 427G 544insTAGAAAGATG 600insTTATTAATTAAATT 604delT 613delATTGTATTTTATTAATTAATATATATTT	HT66	E
KF771389	Eastern Asia	Pyrus betulifolia	Zong et al. 2014	305insAAAATAAAAGAGTGAATTCTTAC 382 427G 544insTAGAAAGATG 600insTTATTAATTAAATT 602A 604delT 613delATTGTATTTTATTAATTAATATATATTT 662A	HT41	E
KF771390	Eastern Asia	Pyrus betulifolia	Zong et al. 2014	305insAAAATAAAAGAGTGAATTCTTAC 382 427G 544insTAGAAAGATG 600insTTATTAATTAAATT 602A 604delT 613delATTGTATTTTATTAATTAATATATATTT	HT40	E
NC_015996	Eastern Asia	Pyrus pyrifolia	Terakami et al. 2011	288insT 322delTT 324 325 327delTAACAAGGTCTTGCATCTTTCTATATCTCCCGAAAATAATCCCCCACTAAGAATCCTTTTTGTTGGATCGTATTATAACGAATTCTTTGGGAGTTTTTAGTAAATACTTTAAAATTTTATTAAATTATGAAATTTATAAGACAAGAAAAGATAATAACTACTAATACGAATATAAAAAGGGTGGATTATCGTATATATATATTTCATGTAGAAACAT 544insTAGAAAGATG 601delATTTATATATTTATTGTATT	HT36	E
