# Supplementary material for: Characterization and Phylogenetic Analysis of Ancient Italian Landraces of Pear
Source: Front Plant Sci. 2017 May 10;8:751. doi: 10.3389/fpls.2017.00751 (PMC5423897; doi:10.3389/fpls.2017.00751)
Supplement: Supplementary file 5 [file Table5.XLSX]

## Sheet: TableS5_IndelCodes
	Table S5. Codes used for indels of different lengths at the same position based on the number of inserted or deleted nucleotides.
	Nucleotide Position	Inserted bases	Indel code	Haplotype
	305	AAAATAAAAGAGTGAATTCTTTC	305i23	HT02
	544	TAGAAAGATG	544i10	HT02, HT04, HT05, HT09, HT15, HT18
		GATG	544i4	HT03
	600	TT	600iTT	HT05
	620	TTATTATATTTATTGTATT	620i19	HT11
		ATTTATATATTTATTGTATT	620i20	HT12
		TTATTATATTTATATATTTATTGTATT	620i27	HT13
	636	ATTAATTAATATAT	636i14	HT08
	665	TTAATATATATTTCTTAAATTAATATATATTTCTTAAA	665i38	HT08
	Nucleotide Position	Deleted bases	Indel code	Haplotype
	210	G	210d	HT18
	322	TTAGTTAACAAGGTCTTGCATCTTTCTATATCTCCCGAAAATAATCCCCCACTAAGAATCTTTTTTGTTGGATCGTATTATAACGAATTCTTTGGGAGTTTTTAGGAAATACTTTAAAATTTTATTAAATTATGAAATTTATAAGACAAGAAAAGATAATAACTACTAATACGAATATAAAAAGGGTGGATTATCGTATATATATATTTCATGTAGAAACATG	322d223	HT03
	545	AATTAGAAACATG	545d13	HT08
	601	ATTTATATATTTATTGTATT	601d20	HT03, HT04, HT07, HT18
