# Supplementary material for: Characterization and Phylogenetic Analysis of Ancient Italian Landraces of Pear
Source: Front Plant Sci. 2017 May 10;8:751. doi: 10.3389/fpls.2017.00751 (PMC5423897; doi:10.3389/fpls.2017.00751)
Supplement: Supplementary file 6 [file Table6.xlsx]

## Sheet: TableS6_NetworkIndelCodes
	Table S6. Indel codes used in the network reported in Figure S3.
	Indel code	Network Indel code
	210d	210d
	305i23	305i23
	322d223	322d223
	544i10	544i6 544i4
	544i4	544i4
	545d13	545d13
	600iTT	600iTT
	601d20	601d18 619dTT
	620i19	620ib 620ic 620iTTA 620i13
	620i20	620ia 620ib 620iTTA 620i13
	620i27	620ib 620ic 620iTTA 620ie 620if 620i4 620i13
	636i14	636i14
	665i38	665i38
