# Supplementary material for: Characterization and Phylogenetic Analysis of Ancient Italian Landraces of Pear
Source: Front Plant Sci. 2017 May 10;8:751. doi: 10.3389/fpls.2017.00751 (PMC5423897; doi:10.3389/fpls.2017.00751)
Supplement: Supplementary file 7 [file Table7.XLSX]

## Sheet: Table S7_Alleles per locus
Table S7. Summary of alleles per locus in the 95 accessions subdivided per origin
		Asia					Africa			Europe
SSR Loci		P. betulifolia	P.calleryana	P. pyrifolia	P. ussuriensis		P. syriaca	P. cossonii		P. caucasica	P. pyraster	Commercial varieties	Local varieties	Unknown accessions
NH019b		192-203	168-181	168-196	166-168-174		168-174	168		168-175-178	168	168-174-176-178-179-182	168-169-170-172-174-176-177-179-182		168-174-176-179-182
NH023a		178	118	106-115-158	138		118-169	130-171		120-171	118	115-118-130-134-169-171-175	115-117-118- 122-130-134-136-167-169-171-173-175-177-183-189-190-192		115-117-118-120-130-134-143-150-154-169-171-177-179
NH026a		138-145	109-127	124-134	122-130		132-154	145-150		138-138	124-151	124-132-140-143-150-152-154-172-180-	114-120-124-130-132-134-136-138-140-143-145-147-150-152-154-162-164-168-170-172-180-183		114-132-134-136-138-139-143-150-151-154-156-158-162-164-172
NH027a		131	115-162	131-133-135	139		154-160	144-154		125-129	144-182	125-131-132-133-144-150-154-158-160-166-168	113-125-131-132-133-137-144-146-150-152-153-154-158-160-162-164-170		113-131-132-133-137-144146-148-150-154-156-158-160
NH029a		86-92	80-87	82-90-98	82-86		87-96	94-100		94-96	94	87-88-90-92-94-96-98-100	87-88-90-92-94-96-98-100-101		87-88-90-92-94-96-98-101
NH030a		196-198	167-188	167-205	196-198		167	167		167	167	167	167		167
Nb103a		107	82	75-89-97	111-121		95-119	83-89		72-119	83-101	72-76-83-85-87-89-93-95-99-101-119-122	76-78-81-83-85-89-91-93-95-97-99-101-109-111-119-122		72-76-83-87-89-91-93-95-97-99-119-122
Nb105a		159-161	155-171	140-163-173	145-169		155-177	155		155-167	155-175	140-155-157-169-171-175-177-179-181-187	140-153-155-157-157-159-167-171-173-175-177-179-187		140-153-155-157-171-173-175-177-179-181-187-194
Nb109a		156	160	140-152	169-172		145-184	145-162		139-184	156-159	122-145-150-155-160-162-166-170-176-178-184	122-139-145-150-152-155-158-160-162-164-166-168-170-172-178-180-182-184-186-188		122-140-145-152-155-160-162-164-166-170-178-180-184-187-188
