# Supplementary material for: Characterization and Phylogenetic Analysis of Ancient Italian Landraces of Pear
Source: Front Plant Sci. 2017 May 10;8:751. doi: 10.3389/fpls.2017.00751 (PMC5423897; doi:10.3389/fpls.2017.00751)
Supplement: Supplementary file 8 [file Table8.XLSX]

## Sheet: Table S8_Amova
Table S8. Analysis of molecular variance (AMOVA) estimated with Genodive (Meirmans and Van Tiendere, 2004) of the four groups of pear accessions CV, LV, RS and UA (see text)
Source of variation	d.f.	MS	F	P	Var-comp	% variation
Among Groups	3	9.719	1.5629	ns	0.163	2.6
Within Groups	91	6.214			6.214	97.4
