# Supplementary material for: Characterization and Phylogenetic Analysis of Ancient Italian Landraces of Pear
Source: Front Plant Sci. 2017 May 10;8:751. doi: 10.3389/fpls.2017.00751 (PMC5423897; doi:10.3389/fpls.2017.00751)
Supplement: Supplementary file 9 [file Table9.XLSX]

## Sheet: Table S9_Synonyms
Table S9: Summary of the results of the SSR molecular analysis in terms of synonyms among the pear accessions. For each subsection, the most likely variety name is reported according to the similarity coefficient of Dice and the probability based on the bootstrap analysis (see text)
Accession	Accession	Similarity	Probability
gr1_020 Coscia	gr1_007 Pera Agostina	1	0.999
	gr1_055 Pera Agostina
	gr1_056 Pera della Battitura
	gr1_024 Unknown
gr4_073 Passa Crassana	gr1_013 Pera Grassana	1	0.999
	gr1_002 Unknown
gr3_047 Pera Tonda Roggia	gr3_048 Pera Vernia	1	0.999
gr2_036 Scipiona	gr1_010 Unknown	1	0.999
gr1_014 Pera Ruzza	gr1_011 Unknown	1	0.999
gr4_089 Pyrus syriaca	gr4_068 Coscia Tardiva	1	0.999
gr3_043 Pera Monteleone	gr1_016 Pera Monteleone	1	0.999
	gr1_061 Pera di Montelupone	0.98	0.61
gr3_050 Spadona d’Inverno	gr4_081 Curato	0.98	0.999
	gr5_094 Pera Grossa d’Autunno
gr2_040 Angelica	gr4_074 Angelica	0.98	0.99
gr4_079 Butirra Precoce Morettini	gr1_027 Unknown	0.96	0.99
gr5_109 Pera Cannella	gr3_044 Unknown	0.93	0.999
gr3_042 Pera Volpina	gr5_104 Pera Volpina	0.87	0.96
gr5_091 Pera Lardaia	gr5_097 Pera Lardaia	0.87	0.98
gr3_059 Pera San Pietro	gr1_005 Unknown	0.87	0.96
