# Supplementary material for: Characterization and Phylogenetic Analysis of Ancient Italian Landraces of Pear
Source: Front Plant Sci. 2017 May 10;8:751. doi: 10.3389/fpls.2017.00751 (PMC5423897; doi:10.3389/fpls.2017.00751)
Supplement: Supplementary file 10 [file Table10.XLSX]

## Sheet: TableS10_OurSeq
	Table S10. List and details of all our cpDNA haplotypes distributed in the four different groups.
	Haplotype	CV	LV	RS	UA	Total
	HT02	1	1		1	3
	Pyrus communis	1	1			2
	Mora di Faenza	1				1
	Pera di Tiberio		1			1
	unknown				1	1
	HT03			1		1
	Pyrus calleryana			1		1
	HT04			1		1
	Pyrus betulifolia			1		1
	HT05			1		1
	Pyrus pyrifolia			1		1
	HT06	17	16	2	10	45
	Pyrus communis	17	16			33
	Angelica	2				2
	Bergamotte Esperen	2				2
	Butirra Precoce Morettini	1				1
	Carmen	1				1
	Cedrata Romana	1				1
	Conference	1				1
	Coscia	1				1
	Coscia Tardiva	1				1
	Duchesse d'Angouleme	1				1
	Guyot Precoce	1				1
	Kaiser	1				1
	Madernassa	1				1
	Passa Crassana	1				1
	Pera Agostina		2			2
	Pera Ammazza Cavallo		1			1
	Pera Briaca		1			1
	Pera Burro		1			1
	Pera Campana		1			1
	Pera della Battitura		1			1
	Pera della Trebbiatura		1			1
	Pera Grassana		1			1
	Pera Limoncina		1			1
	Pera Mezza		1			1
	Pera San Pietro		1			1
	Pera Spadoncina Estiva		1			1
	Pera Trentonce		1			1
	Pera Volpina		2			2
	Santa Maria Morettini	1				1
	William	1				1
	Pyrus pyraster			1		1
	Pyrus syriaca			1		1
	unknown				10	10
	HT07	1	6			7
	Pyrus communis	1	6			7
	Pera Broccolina		1			1
	Pera Brutta Buona		1			1
	Pera Fiorentina		1			1
	Pera Limone		1			1
	Martin Sec	1				1
	Pera Tonda Roggia		1			1
	Pera Vernia		1			1
	HT08	4	1		3	8
	Pyrus communis	4	1			5
	Curato	1				1
	Decana del Comizio	1				1
	Pera Grossa d'Autunno		1			1
	Scipiona	1				1
	Spadona d'Inverno	1				1
	unknown				3	3
	HT09	1	1	1	1	4
	Pyrus caucasica			1		1
	Pyrus communis	1	1			2
	Coscia Precoce	1				1
	Pera San Pietro		1			1
	unknown				1	1
	HT11		2			2
	Pyrus communis		2			2
	Pera Marzola		1			1
	Pera Leccia		1			1
	HT12		10		3	13
	Pyrus communis		10			10
	Pera Cane		1			1
	Pera Cannella		1			1
	Pera Lardaia		2			2
	Pera Moscatella Tardiva		1			1
	Pera Monteleone		2			2
	Pera di Montelupone		1			1
	Pera Ruzza		1			1
	Pera Sementina		1			1
	unknown				3	3
	HT13		6		1	7
	Pyrus communis		6			6
	Pera Bianchina		1			1
	Pera Garofina		1			1
	Pera Moscatella		1			1
	Pera Rubbia		1			1
	Pera Prestareccia		1			1
	Pera Somentina		1			1
	unknown				1	1
	HT15				1	1
	unknown				1	1
	HT18			1		1
	Pyrus ussuriensis			1		1
	HT19			1		1
	Pyrus cossonii			1		1
	Total	24	43	8	20	95
